# Supplementary material for: Intranasal delivery of human umbilical cord Wharton's jelly mesenchymal stromal cells restores lung alveolarization and vascularization in experimental bronchopulmonary dysplasia
Source: Stem Cells Transl Med. 2019 Nov 27;9(2):221–34. doi: 10.1002/sctm.18-0273 (PMC6988765; doi:10.1002/sctm.18-0273)
Supplement: Supplementary file 7 — Supplementary Figure 7: RT‐PCR data of rat lung homogenates. IL‐interleukin, TIMP‐tissue inhibitors of metalloproteinases, TGF‐transforming growth factor, VEGF‐vascular endothelial growth factor. Data are shown as median with IQR. RA = room air control; BPD = bronchopulmonary dysplasia; BPD + MSC = bronchopulmonary dysplasia treated with mesenchymal stomal cells. N = all animals/group. * P < 0.05 compared to RA. [file SCT3-9-221-s007.zip]

Archive with 2 entries (2 files):
- SCT3_12626_Supplementary Figure 7 (bottom) R1.tif
- SCT3_12626_Supplementary Figure 7 (top) R1.tif
