# Supplementary material for: Intranasal delivery of human umbilical cord Wharton's jelly mesenchymal stromal cells restores lung alveolarization and vascularization in experimental bronchopulmonary dysplasia
Source: Stem Cells Transl Med. 2019 Nov 27;9(2):221–34. doi: 10.1002/sctm.18-0273 (PMC6988765; doi:10.1002/sctm.18-0273)
Supplement: Supplementary file 12 — Supplementary Table 4 References for groups of biologic processes. [file SCT3-9-221-s012.xlsx]

## Sheet: Sheet1
GENE	Process	PUBMED ID
cx3cl1	Pro-inflammatory	20827321
tnfa	Pro-inflammatory	17034639
tim1	Pro-inflammatory	20628202
il2	Pro-inflammatory	1437345
lix	Pro-inflammatory	19053978
hepassocin	Anti-inflammatory	30580966
neprilysin	Anti-inflammatory	19234135
gcsf	Anti-inflammatory	21155037
osteoprotegerin	Cell survival	15064358
rgma	Cell survival	20457227
wisp1	Cell survival	19339243
prolactin	Cell survival	18057139
mmp2	Wound healing	25945285
lif	Wound healing	25277705
pdgfbb	Wound healing	29955127
tweak	Wound healing	29977207
galectin1	Fibrogenesis	28417017
fibulin3	Fibrogenesis	26998606
pref1	Anti-vascular	23896726
igfbp6	Anti-vascular	25808083
